# Supplementary material for: ZSP1601, a novel pan-phosphodiesterase inhibitor for the treatment of NAFLD, A randomized, placebo-controlled phase Ib/IIa trial
Source: Nat Commun. 2023 Oct 12;14:6409. doi: 10.1038/s41467-023-42162-0 (PMC10570369; doi:10.1038/s41467-023-42162-0)
Supplement: Supplementary file 4 — Source Data [file 41467_2023_42162_MOESM4_ESM.xls]

## Sheet: Figure2
Figure 2a	cohort	Time (h)	0	0.25	0.5	0.75	1	1.5	2	2.5	3	4	6	8	12	16	24
		N	9	9	9	9	9	9	9	9	9	9	9	9	9	9	9
	50 mg QD	Mean(ng/ml)	265	579	818	906	1010	1100	1180	1200	1160	1040	905	747	546	394	250
		SD	116	285	351	383	286	190	222	235	236	213	187	175	156	131	98.3
	50 mg BID	Mean(ng/ml)	900	966	1190	1250	1350	1550	1660	1700	1660	1500	1310	1120	815
		SD	214	248	436	386	315	407	269	220	274	226	229	256	156
	100 mg BID	Mean(ng/ml)	1720	1990	2420	2800	2950	2940	2950	3010	2990	2820	2480	2070	1570
		SD	508	724	1080	1020	1060	709	577	261	456	468	512	511	568
Figure 2b	cohort	Time (h)	0	0.25	0.5	0.75	1	1.5	2	2.5	3	4	6	8	12	16	24
		N	9	9	9	9	9	9	9	9	9	9	9	9	9	9	9
	50 mg QD	Mean(ng/ml)	200	211	241	249	276	305	327	358	364	376	393	362	313	256	200
		SD	61	58.9	62.1	68.3	54.1	56	40.3	51.1	48.2	61.7	65.4	75.6	70.3	63.8	62.6
	50 mg BID	Mean(ng/ml)	499	489	501	514	523	548	571	588	593	608	605	565	462
		SD	76.8	70.1	83.3	94.3	89.1	57.4	67.9	83.8	96.4	114	103	119	90.8
	100 mg BID	Mean(ng/ml)	1040	1000	1050	1120	1140	1200	1250	1280	1280	1280	1270	1140	971
		SD	155	149	164	178	163	172	149	134	126	128	146	164	164

## Sheet: Figure3
		Time(day)		Placebo(N=9)	ZSP1601 50 mg QD(N=9)	ZSP1601 50 mg BID(N=9)	ZSP1601 100 mg BID(N=9)
Figure 3a	ALT(U/L)	D7-bseline	Mean±SD	-19.31±15.64	-15.31±17.76	-13.02±37.68	-37.17±31.71
		D14-bseline	Mean±SD	-24.48±20.33	-17.89±19.39	-22.16±33.05	-56.48±31.61
		D22-bseline	Mean±SD	-16.67±22.31	-25.96±17.47	-29.17±18.26	-59.36±33.42
		D29-bseline	Mean±SD	-14.18±20.26	-20.73±18.60	-39.03±21.39	-62.18±26.63
		D43-bseline	Mean±SD	-21.29±25.29	-19.92±24.49	-34.71±14.63	-56.06±40.85
Figure 3b	AST(U/L)	D7-bseline	Mean±SD	-9.81±12.64	-7.56±8.64	-9.39±16.35	-22.66±19.04
		D14-bseline	Mean±SD	-11.34±10.86	-7.93±9.90	-10.75±13.62	-28.33±17.27
		D22-bseline	Mean±SD	-5.99±5.41	-9.92±7.40	-13.29±7.42	-29.64±21.48
		D29-bseline	Mean±SD	-7.16±9.57	-8.08±10.70	-15.89±9.06	-30.41±18.27
		D43-bseline	Mean±SD	-8.57±11.15	-5.62±12.92	-14.35±12.04	-22.93±27.04
Figure 3c	GGT(U/L)	D7-bseline	Mean±SD	-22.02±17.66	-8.87±10.71	-22.82±21.15	-16.87±13.66
		D14-bseline	Mean±SD	-29.31±20.73	-6.12±9.81	-35.67±34.03	-25.92±16.94
		D22-bseline	Mean±SD	-22.13±21.60	-7.84±10.82	-25.41±30.39	-22.20±10.43
		D29-bseline	Mean±SD	-22.56±19.11	-10.28±18.12	-33.43±40.70	-26.11±18.75
		D43-bseline	Mean±SD	-17.62±27.60	-8.63±26.36	-22.22±37.23	-16.42±18.72
Figure 3d	ALP(U/L)	D7-bseline	Mean±SD	-5.53±5.79	-5.99±8.92	-5.93±9.82	-5.38±12.48
		D14-bseline	Mean±SD	-5.90±7.34	-1.56±7.58	-12.58±9.33	-11.58±14.32
		D22-bseline	Mean±SD	-1.90±9.54	-4.38±5.68	-4.63±8.90	-7.98±12.88
		D29-bseline	Mean±SD	-3.02±9.88	-3.06±6.67	-4.40±10.16	-7.13±17.00
		D43-bseline	Mean±SD	-5.49±7.92	-5.07±6.77	1.09±9.90	-1.58±12.78

## Sheet: Figure4
		Subject	10103	10106	10301	20103	20107	20303	30101	30108	30109	10101	10102	10104	10105	10107	10108	10109	10302	10303	20101	20102	20104	20105	20106	20108	20109	20201	20301	30102	30103	30104	30105	30106	30107	30110	30111	30112
		Group	Placebo(N=9)									ZSP1601 50 mg QD(N=9)									ZSP1601 50 mg BID(N=9)									ZSP1601 100 mg BID(N=9)
Figure 4a	Data 1	ALT	-20.9	3.5	-29	-1.4	-19.9	-55	-13.4	13.3	-4.8	-9.2	-42.2	-28.4	-24.6	-15.1	17.7	-39.8	-16	-32	-43.3	-40.2	-52.6	-20.9	-38.9	3.4	-44.8	-39	-75	-58.6	-116.4	-48	-60.4	-47.9	-58.2	-92.9	-27.6	-49.6
Figure 4b	Data 1	AST	-11.4	4.2	-5	-26.4	-5.3	-14	-5	5.3	-6.8	7.2	-21.6	-19.9	-9.9	-5.8	9	-15.7	-7	-9	-17.3	-17.1	-7.8	-6.5	-26.3	-1.4	-17.4	-28.3	-20.9	-15.1	-55.9	-25.5	-38.4	-8	-36.4	-58.3	-11.9	-24.2
Figure 4c	Data 1	GGT	-36.2	-29.7	-6	-34	-9.4	-61	-14.8	-2.8	-8.1	-8.4	-52.3	0.4	-15.1	6.7	6	-11.8	0	-18	-23.3	-14.7	-16.4	-4.1	-107.9	-23.7	-3.8	-7	-100	-31.3	-18.8	-69.2	-16.9	-6.8	-15.8	-14.2	-23.2	-38.8
Figure 4d	Data 1	ALP	-5.2	4.8	-8	-22	11.6	-2	-10.7	3.4	0.9	3.5	0.6	-4.2	-6.3	6.3	-7	0.6	-5	-16	-20.6	-12.3	-12.6	9.4	-11.6	-2.2	4.3	4	2	0.3	-31.9	-25.1	-0.6	24.7	2.8	-17.9	-3.4	-13.1
				Placebo(N=9)	ZSP1601 50 mg QD(N=9)	ZSP1601 50 mg BID(N=9)	ZSP1601 100 mg BID(N=9)
Figure 4a	Data 2	ALT	mean	-14.18	-20.73	-39.0333	-62.18
			SD	20.26	18.6	21.389	26.63
Figure 4b	Data 2	AST	mean	-7.16	-8.07778	-15.89	-30.41
			SD	9.57	10.7022	9.06	18.27
Figure 4b	Data 2	GGT	mean	-22.56	-10.2778	-33.43	-26.11
			SD	19.11	18.1227	40.7	18.75
Figure 4b	Data 2	ALP	mean	-3.02	-3.05556	-4.4	-7.13
			SD	9.88	6.67048	10.16	17

## Sheet: Figure5
		Subject	010103	010106	010301	020103	020107	020303	030101	030108	030109	010101	010102	010104	010105	010107	010108	010109	010302	010303	020101	020102	020104	020105	020106	020108	020109	020201	020301	030102	030103	030104	030105	030106	030107	030110	030111	030112
		Group	Placebo(N=9)									ZSP1601 50 mg QD(N=9)									ZSP1601 50 mg BID(N=9)									ZSP1601 100 mg BID(N=9)
Figure 5a	Data 1	Ab	-3.1	-6.4	-3.7	-0.3	2.2	-11	-3.8	-0.4	-0.9	-2.1	-5.8	-0.2	2.4	-1.2	-2.6	-10.7	-2.6	-3.5	-6.9	-6	-7	-1.9	-1.4	-7.5	-5.3	-2.5	-3.8	-2.6	-2.9	-4.7	-11.2	-0.9	-6.4	-6.7	-5.1	-5.2
Figure 5b	Data 1	Re	-9.33735	-14.6789	-11.7089	-1.42857	16.9231	-65.4762	-20.4301	-1.3289	-7.75862	-16.0305	-24.0664	-1.3245	9.63855	-12	-11.1111	-29.7222	-12.381	-14.8305	-28.6307	-30.9278	-31.9635	-14.8438	-8.75	-30.8642	-20.3846	-18.2482	-12.3377	-15.5689	-13.8095	-34.058	-34.3558	-5.73248	-16.3265	-54.0323	-24.6377	-30.9524
			Group	Placebo(N=9)	ZSP1601 50 mg QD(N=9)	ZSP1601 50 mg BID(N=9)	ZSP1601 100 mg BID(N=9)
Figure 5a	Data 2	Ab	Mean±SD	-3.04±3.91	-2.92±3.69	-4.70±2.36	-5.08±2.97
			Group	Placebo(N=9)	ZSP1601 50 mg QD(N=9)	ZSP1601 50 mg BID(N=9)	ZSP1601 100 mg BID(N=9)
Figure 5b	Data 2	Re	lsmean3	-2.49	-2.89	-4.98	-5.42
			lower.cl3	-5.52	-5.94	-7.62	-8.64
			upper.cl3	0.54	0.16	-2.33	-2.19
